# Supplementary material for: Microbial diversity and community composition of fecal microbiota in dual-purpose and egg type ducks
Source: Front Microbiol. 2023 Mar 31;14:1092100. doi: 10.3389/fmicb.2023.1092100 (PMC10102352; doi:10.3389/fmicb.2023.1092100)
Supplement: Supplementary file 2 [file Data_Sheet_2.XLSX]

## Sheet: Table S1
Table S1. The information of each sample and The summary statistics of sequencing data.
Sample ID	Breed/Line	Sample Type	Source Area	No. samples	Total	Raw PE1	Raw Tags2	Clean Tags3	Effective Tags4	Base5（nt）	AvgLen6	Q207	Q307	GC (%)	Effective (%)
CHD01	Chaohu duck	Dual-purpose Type Ducks	Chaohu City, Anhui Province	22	73	68078	67851	67738	64552	16334484	253	99.41	98.2	52.36	94.82
CHD02						73451	73088	72810	64721	16360916	253	99.41	98.23	52.38	88.11
CHD03						74830	74551	74342	69212	17516916	253	99.37	98.19	52.44	92.49
CHD05						72972	72619	72366	63572	16069375	253	99.38	98.2	52.37	87.12
CHD06						66148	65893	65668	60435	15286212	253	99.37	98.12	52.15	91.36
CHD11						73130	72554	72065	62588	15829070	253	99.37	98.07	51.9	85.58
CHD13						74052	73738	73517	69170	17495228	253	99.39	98.13	52.36	93.41
CHD16						69623	69302	69035	63925	16172624	253	99.39	98.14	52.32	91.82
CHD23						67368	67071	66844	62123	15712422	253	99.37	98.12	52.21	92.21
CHD27						71183	70229	69794	62321	15789266	253	99.37	98.09	52.32	87.55
CHD28						72614	67792	66710	62745	16031159	255	99.21	97.69	54.1	86.41
CHD29						75336	74726	74290	66713	16871310	253	99.4	98.15	52.29	88.55
CHD30						72300	71568	71049	63239	15997261	253	99.33	98.04	52.24	87.47
CHD32						74863	74570	74389	69732	17632680	253	99.42	98.18	51.84	93.15
CHD35						75932	75437	75119	63423	16040430	253	99.43	98.26	52.22	83.53
CHD37						76399	75919	75581	66561	16825499	253	99.42	98.24	52.04	87.12
CHD39						75967	75553	75271	68521	17331534	253	99.42	98.24	52.29	90.2
CHD42						76451	75677	75257	64530	16328057	253	99.43	98.25	52.55	84.41
CHD43						66218	65878	65679	60880	15397864	253	99.35	98.01	52.61	91.94
CHD44						71439	70987	70628	60058	15188385	253	99.46	98.35	52.28	84.07
CHD46						77117	76005	75578	66196	16783696	254	99.36	98.05	52.55	85.84
CHD51						68535	68132	67907	64006	16196454	253	99.29	97.87	52.18	93.39
JRF100	Ji’ an Red duck		Ji 'an, Jiangxi Province	22		53692	47774	46599	43551	11112117	255	99.14	97.55	52.45	81.11
JRF115						70972	70311	69932	61877	15652054	253	99.37	98.14	52.22	87.19
JRF121						75694	75091	74691	63896	16131224	252	99.32	98	51.43	84.41
JRF123						66118	65729	65539	60516	15295488	253	99.35	98.06	52.12	91.53
JRF124						72457	72238	72029	66038	16687570	253	99.37	98.12	52.07	91.14
JRF125						71645	71151	70925	65333	16543844	253	99.38	98.12	52.93	91.19
JRF126						74016	73571	73241	66476	16815690	253	99.31	97.94	52.27	89.81
JRF127						73787	73282	72908	62507	15808191	253	99.4	98.2	52.38	84.71
JRF128						67226	67075	66880	61831	15638027	253	99.37	98.14	52.19	91.97
JRF129						80375	79343	78797	67548	17098086	253	99.39	98.16	51.99	84.04
JRF131						71065	70445	70121	61750	15611483	253	99.33	98.02	52.09	86.89
JRF134						75086	74564	74250	67956	17185706	253	99.38	98.13	52.07	90.5
JRF135						72192	71548	71090	63195	15975933	253	99.29	97.95	51.87	87.54
JRF136						79296	78590	78091	65865	16655777	253	99.35	98.09	51.34	83.06
JRF137						72044	71439	71094	60107	15191240	253	99.42	98.24	52.11	83.43
JRF138						72987	72449	72272	65458	16551488	253	99.45	98.29	52.25	89.68
JRF139						66081	65789	65639	62237	15747026	253	99.47	98.34	52.22	94.18
JRF140						73271	70860	70626	62385	15793821	253	99.42	98.2	52.02	85.14
JRF141						72938	71809	71528	68294	17285085	253	99.39	98.15	52.72	93.63
JRF92						68162	67511	67314	63614	16084586	253	99.35	98.05	52.41	93.33
JRF94						68492	68238	68096	64255	16250192	253	99.38	98.15	51.72	93.81
JRF95						79494	78803	78418	67857	17158114	253	99.36	98.06	52.7	85.36
LSD01	Longsheng Cui duck		Longsheng Ethnic Groups Autonomous County, Guilin City, Guangxi Zhuang Autonomous Region (GZAR)	13		74160	73469	73112	64226	16242075	253	99.25	97.84	52.46	86.6
LSD02						71137	70235	69750	60726	15351518	253	99.33	98.04	52.21	85.36
LSD09						74930	74478	74211	68935	17430274	253	99.26	97.92	51.52	92
LSD10						72567	71980	71645	64922	16411904	253	99.3	97.94	52.25	89.46
LSD11						75374	74700	74184	62110	15706341	253	99.28	97.95	52.45	82.4
LSD12						71135	70838	70670	67294	17009742	253	99.23	97.85	52.31	94.6
LSD14						69278	68466	68036	61399	15532391	253	99.29	97.95	52.94	88.63
LSD16						76542	75871	75477	67915	17174670	253	99.32	97.93	52.4	88.73
LSD27						68567	68287	68072	60091	15199174	253	99.32	97.88	53.99	87.64
LSD30						75983	73268	72533	67502	17210453	255	99.19	97.7	53.92	88.84
LSD45						81398	80828	80292	68376	17294534	253	99.34	97.97	52.27	84
LSD59						71235	69334	68706	63697	16329621	256	99.21	97.66	54.47	89.42
LSD60						69675	69276	69121	65232	16522972	253	99.27	97.87	51.85	93.62
ZSP01	Zhongshan Partridge duck		Zhongshan County, Guangdong Province	16		63695	63145	62933	58343	14750895	253	99.31	98.01	52.46	91.6
ZSP02						73489	73000	72625	60637	15317074	253	99.35	98.07	52.11	82.51
ZSP03						72728	72242	72009	63822	16139169	253	99.36	98.1	52.35	87.75
ZSP04						73308	71373	70888	63283	16022912	253	99.33	98.02	52.22	86.32
ZSP06						73681	73211	72964	65205	16484886	253	99.29	97.92	51.91	88.5
ZSP07						71419	71161	71023	66305	16768657	253	99.39	98.2	52.05	92.84
ZSP08						74180	73512	73185	62180	15739280	253	99.36	98.1	54.43	83.82
ZSP09						60158	53318	52228	48036	12152680	253	99.19	97.7	52.52	79.85
ZSP17						72007	71548	71216	60178	15219711	253	99.38	98.18	52.2	83.57
ZSP18						67493	67191	67044	60694	15338946	253	99.35	98.09	51.94	89.93
ZSP23						67958	67462	67288	63327	16016284	253	99.27	97.95	52.2	93.19
ZSP34						65600	65433	65340	61310	15494148	253	99.31	98.04	51.83	93.46
ZSP36						75932	75421	74995	65246	16491395	253	99.41	98.16	52.1	85.93
ZSP44						75310	74543	74172	66425	16788218	253	99.34	98.02	52.6	88.2
ZSP45						70874	69847	69351	61813	15635233	253	99.31	97.99	53.07	87.22
ZSP57						69200	68803	68500	60084	15189503	253	99.39	98.09	52.33	86.83
JDD60	Jingding duck	Egg Type Ducks	Zhangzhou, Fujian province	20	96	68335	67863	67675	63757	16139866	253	99.38	98.16	52.61	93.3
JDD61						69023	68495	68284	63222	16000415	253	99.18	97.63	53.61	91.6
JDD62						68233	67351	66966	57993	14676317	253	99.25	97.82	52.23	84.99
JDD63						68819	68379	68219	64491	16318995	253	99.39	98.17	52.67	93.71
JDD64						74125	73455	73096	63285	15968961	252	99.4	98.17	51.92	85.38
JDD65						75625	74038	73518	66862	16977737	254	99.38	98.14	51.87	88.41
JDD66						73838	72876	72546	60829	15378085	253	99.38	98.17	52.71	82.38
JDD67						79255	78348	77858	66278	16737503	253	99.41	98.19	52.11	83.63
JDD68						67513	67308	67195	63995	16180380	253	99.34	98.1	52.34	94.79
JDD69						73343	72635	72272	60574	15317920	253	99.32	98.08	52.73	82.59
JDD70						73948	73136	72680	61621	15582759	253	99.32	97.98	52.4	83.33
JDD71						67104	66806	66649	62834	15896890	253	99.31	97.88	52.61	93.64
JDD72						66680	66177	65907	60286	15250988	253	99.33	97.97	52.57	90.41
JDD73						66252	65541	65286	62824	15911445	253	99.32	97.91	52.61	94.83
JDD74						74462	73858	73534	64918	16412850	253	99.24	97.72	52.46	87.18
JDD75						73456	68674	67457	60382	15341690	254	99.26	97.78	53.69	82.2
JDD76						74439	73983	73695	65744	16623010	253	99.34	98	52.5	88.32
JDD77						71406	71109	70963	67000	16947017	253	99.33	98.01	51.58	93.83
JDD78						72286	72057	71913	67510	17070963	253	99.36	98.03	52.69	93.39
JDD79						76943	76359	75940	65765	16631937	253	99.35	98.03	52.42	85.47
PTB80	Putian Black duck		Putian city, Fujian Province	19		68021	67720	67591	62803	15869490	253	99.44	98.24	52.84	92.33
PTB81						77157	76669	76281	64462	16298737	253	99.37	98.09	53.37	83.55
PTB82						68626	67199	66924	62647	15882602	254	99.39	98.13	53.17	91.29
PTB84						66631	65593	65373	60432	15339345	254	99.38	98.08	51.33	90.7
PTB85						70825	67113	66637	63421	16144847	255	99.39	98.13	52.54	89.55
PTB86						75416	74720	74348	62943	15883838	252	99.3	97.96	52.03	83.46
PTB87						76469	75932	75655	64922	16417799	253	99.39	98.17	52.13	84.9
PTB88						71228	70965	70746	62100	15690449	253	99.27	97.81	51.99	87.18
PTB89						64117	63289	63075	58634	14872282	254	99.31	97.85	52.28	91.45
PTB90						63135	62961	62840	57128	14440867	253	99.29	97.86	51.07	90.49
PTB91						62859	62566	62424	55553	14050436	253	99.31	97.87	52.9	88.38
PTB92						74440	74120	73879	68443	17265439	252	99.42	98.18	52.01	91.94
PTB93						81366	80786	80416	69069	17453346	253	99.39	98.06	52.73	84.89
PTB94						78723	78336	78061	65884	16664820	253	99.35	98.02	53.47	83.69
PTB95						67305	66821	66592	55669	14072253	253	99.32	97.93	52.39	82.71
PTB96						56232	56012	55792	46128	11658210	253	99.37	98.06	52.89	82.03
PTB97						68492	68294	68171	64597	16332834	253	99.35	98	52.42	94.31
PTB98						67465	67137	66942	57375	14501434	253	99.27	97.94	51.88	85.04
PTB99						78670	78164	77886	68669	17358132	253	99.33	98.04	51.72	87.29
SPD01	Shan Partridge duck		Longyan City, Fujian Province	20		73828	73344	73046	62201	15742146	253	99.28	97.82	53.71	84.25
SPD02						76176	75053	74473	63633	16079448	253	99.34	98.02	52.88	83.53
SPD04						78961	75728	74935	69601	17689822	254	99.29	97.89	52.81	88.15
SPD07						67025	66608	66444	62750	15877390	253	99.31	97.92	54.08	93.62
SPD08						69248	67323	66844	61674	15683288	254	99.28	97.84	53.33	89.06
SPD11						73111	72665	72393	63204	15989046	253	99.21	97.66	53.34	86.45
SPD13						77239	76695	76372	65154	16472860	253	99.36	98.04	52.29	84.35
SPD14						67683	67384	67164	60906	15406131	253	99.32	97.97	53.69	89.99
SPD15						77416	76646	76347	66319	16758920	253	99.32	97.96	53.21	85.67
SPD18						67703	67421	67275	63412	16043616	253	99.31	97.92	52.67	93.66
SPD19						78177	77410	76916	65653	16593492	253	99.33	97.97	53.25	83.98
SPD20						65261	64931	64760	61193	15480218	253	99.24	97.82	52.9	93.77
SPD36						53317	53184	53117	50124	12691765	253	99.25	97.8	54.09	94.01
SPD37						75893	69586	67551	64878	16286672	251	99.27	97.9	53.1	85.49
SPD38						65755	65619	65505	61348	15510250	253	99.36	98.03	52.45	93.3
SPD39						76777	75864	75449	65237	16506164	253	99.36	98.08	53.38	84.97
SPD40						77717	76514	76082	64729	16377761	253	99.34	98.03	52.82	83.29
SPD41						73728	73151	72876	67388	17049181	253	99.31	97.94	51.49	91.4
SPD46						71398	71037	70792	63492	16062279	253	99.33	98.01	53.06	88.93
SPD47						71560	71151	70973	63764	16128504	253	99.34	98.03	53.42	89.11
SSD08	Sansui duck		Sansui County, Guizhou Province	18		65029	64813	64659	60859	15404794	253	99.41	98.24	52.37	93.59
SSD21						76731	76257	75990	68245	17272142	253	99.23	97.62	54.41	88.94
SSD22						78604	78070	77780	66141	16729314	253	99.4	98.17	52.96	84.14
SSD23						77836	77328	77006	66148	16729237	253	99.41	98.17	52.36	84.98
SSD24						67252	66871	66617	60757	15361738	253	99.35	98.09	51.85	90.34
SSD25						68695	68401	68249	64157	16223610	253	99.41	98.21	52.69	93.39
SSD26						64714	64539	64437	60434	15281618	253	99.27	97.8	53.56	93.39
SSD27						81600	80634	80023	68529	17307216	253	99.29	97.83	51.85	83.98
SSD28						67176	66874	66692	61754	15618504	253	99.3	97.88	53.71	91.93
SSD29						67306	66951	66754	60968	15416100	253	99.28	97.82	53.93	90.58
SSD30						72486	71991	71653	60477	15299896	253	99.19	97.61	54.5	83.43
SSD33						75423	75028	74819	69523	17570533	253	99.36	98.03	52.5	92.18
SSD51						74931	74066	73609	62413	15785576	253	99.3	97.93	51.59	83.29
SSD52						73041	72641	72403	66272	16760574	253	99.31	97.91	54.28	90.73
SSD53						70423	70104	69928	63408	16033692	253	99.3	97.89	53.9	90.04
SSD54						79088	78487	78217	68706	17374710	253	99.27	97.75	53.6	86.87
SSD55						74073	73258	72809	62211	15742523	253	99.26	97.82	53	83.99
SSD59						74151	73629	73365	63079	15955771	253	99.33	97.96	53.43	85.07
SXD22	Shaoxing duck		Shaoxing, Zhejiang Province	19		69783	69246	69096	65440	16569472	253	99.31	97.97	54.56	93.78
SXD23						63886	63602	63483	58206	14722687	253	99.36	98.06	54.08	91.11
SXD24						64026	63875	63790	58496	14801603	253	99.34	97.99	55.87	91.36
SXD26						75651	74756	74442	64960	16448162	253	99.26	97.78	55.75	85.87
SXD27						75765	75002	74780	66608	16857596	253	99.39	98.13	54.19	87.91
SXD28						79051	78423	78154	67011	16960446	253	99.34	98.05	54.88	84.77
SXD29						66045	61986	61285	55377	14020526	253	99.29	97.92	54.91	83.85
SXD30						71685	70968	70732	61296	15510716	253	99.38	98.06	55.24	85.51
SXD50						70411	70016	69865	62809	15893898	253	99.33	98.03	54.01	89.2
SXD51						77678	77392	77205	66714	16875989	253	99.41	98.1	55.46	85.89
SXD52						70423	69891	69711	61489	15552403	253	99.34	98.02	54.69	87.31
SXD53						59593	59217	59100	56225	14264536	254	99.3	97.88	55.58	94.35
SXD54						66903	65080	64772	62929	16010877	254	99.21	97.68	53.29	94.06
SXD55						68647	68210	68029	62642	15839436	253	99.38	98.11	53.2	91.25
SXD56						67922	67677	67539	61093	15454916	253	99.36	98.06	54.49	89.95
SXD57						64774	61360	60672	56159	14232517	253	99.26	97.84	53.19	86.7
SXD58						69585	69232	69091	61904	15665751	253	99.32	97.98	53.9	88.96
SXD59						69001	68119	67886	60382	15273455	253	99.36	98.04	54.17	87.51
SXD60						67953	67150	66972	61768	15623769	253	99.27	97.91	52.82	90.9
Total	9 Breeds	2 Groups	7 Provinces, 9 Counties and Cities	169	169	12087685	11950293	11895501	10674380	-	-	-	-	-	-
Mean	-	-	-	-	-	71524.8	70711.8	70387.6	63162	-	253.089	99.3345	98.0083	52.7879	88.424
	1Raw PE means the original PE reads off the computer.
	2Raw Tags refers to splice sequence Tags.
	3Clean Tags is pointing to the tags that have filtered the low-quality and short length sequence.
	4After the Effective Tags refers to sequence tags have filtered chimeras, and eventually for subsequent analysis.
	5Base is refers to the final Effective Base number of the data.
	6The AvgLen refers to the average length of the Effective Tags.
	7Q20 and Q30 refers to the Effective quality value is greater than 20 bases in Tags (sequencing error rate is less than 1%), and 30 (sequencing error rate is less than 0.1%) percentage of bases.

## Sheet: Table S2
Table S2. The fecal microflora Alpha Indices (Observed_species, Shannon, Simpson, Chao1, ACE, Goods_coverage, and PD_whole_tree) of each duck.
Sample Name	Observed_species	Shannon	Simpson	Chao1	ACE	Goods_coverage	PD_whole_tree
CHD01	852	6.283	0.965	1035.1	1032.2	0.995	60.991
CHD02	824	5.359	0.888	1031.19	1019.78	0.995	59.159
CHD03	655	4.097	0.84	863.563	834.472	0.995	51.392
CHD05	929	5.993	0.937	1034.99	1096.14	0.995	68.115
CHD06	556	2.778	0.697	666.937	735.629	0.996	45.876
CHD11	601	2.802	0.627	695.269	762.249	0.996	56.284
CHD13	1268	3.66	0.767	1854.99	1869.15	0.988	107.632
CHD16	1341	4.205	0.84	1838.35	1888.8	0.988	110.235
CHD23	1217	3.726	0.748	1400.67	1561.03	0.991	98.743
CHD27	1360	3.591	0.712	1661.81	1803.62	0.989	114.778
CHD28	3282	9.269	0.993	3547.07	3689.13	0.985	257.047
CHD29	1490	4.359	0.831	2101.07	2117.3	0.986	119.895
CHD30	683	4.06	0.846	847.008	883.114	0.995	60.811
CHD32	934	6.037	0.948	1193.01	1169.08	0.994	70.649
CHD35	774	3.873	0.808	907.561	988.714	0.995	66.122
CHD37	798	4.019	0.828	1055	1065.46	0.994	58.808
CHD39	1537	4.186	0.773	2169.97	2105.88	0.986	112.75
CHD42	1801	4.665	0.793	2432.36	2461.24	0.985	130.901
CHD43	1981	6.12	0.897	2285.02	2449.96	0.987	144.524
CHD44	1480	4.442	0.824	1748.05	1888.92	0.989	109.669
CHD46	1575	4.416	0.809	2135.59	2224.09	0.986	125.073
CHD51	1510	4.276	0.766	1997.83	2101.62	0.987	121.092
JDD60	729	4.638	0.878	838.796	908.633	0.995	56.287
JDD61	1582	5.668	0.923	1842.02	2034.45	0.988	140.058
JDD62	915	5.834	0.948	1011.07	1064.4	0.995	74.831
JDD63	854	5.287	0.926	1134.77	1100.32	0.994	66.803
JDD64	546	2.791	0.585	634.739	688.644	0.996	43.459
JDD65	737	4.98	0.927	960.451	973.813	0.994	63.78
JDD66	882	5.436	0.926	1017.34	1072.12	0.995	65.396
JDD67	803	4.324	0.819	999.661	998.318	0.995	59.562
JDD68	816	5.376	0.895	963.871	978.65	0.995	57.084
JDD69	887	5.141	0.896	1011.82	1074.01	0.995	57.668
JDD70	895	5.154	0.911	982.088	1040.26	0.995	65.51
JDD71	618	4.662	0.89	700.409	750.133	0.996	53.419
JDD72	557	4.127	0.846	640.221	682.301	0.997	47.615
JDD73	583	4.114	0.846	667.382	712.779	0.996	57.995
JDD74	737	5.591	0.944	899.235	907.5	0.995	52.773
JDD75	710	5.032	0.926	795.037	838.976	0.996	64.7
JDD76	528	4.453	0.886	738.797	738.906	0.996	46.78
JDD77	556	4.307	0.873	740.364	720.479	0.996	48.084
JDD78	759	4.826	0.906	994	993.74	0.994	57.85
JDD79	698	3.966	0.819	964.343	954.391	0.994	52.314
JRF100	958	5.915	0.951	1620.04	1285.22	0.992	91.798
JRF115	632	4.82	0.891	706.507	752.993	0.996	52.08
JRF121	693	3.495	0.713	893.909	911.34	0.995	57.948
JRF123	778	4.169	0.818	900.19	953.666	0.995	64.257
JRF124	846	4.974	0.884	1048.58	1065.91	0.994	59.32
JRF125	592	3.324	0.788	779.972	787.987	0.995	53.204
JRF126	547	2.517	0.577	734	729.336	0.996	49.783
JRF127	639	3.209	0.762	741.017	811.157	0.995	53.138
JRF128	451	2.732	0.706	548.723	589.774	0.997	39.251
JRF129	573	2.606	0.556	800.043	792.651	0.995	50.655
JRF131	749	3.988	0.814	808.378	865.875	0.996	67.553
JRF134	668	2.974	0.64	922.583	915.273	0.994	62.907
JRF135	1077	7.108	0.978	1203.29	1249.14	0.995	79.877
JRF136	912	5.864	0.945	1080.19	1080.17	0.995	71.896
JRF137	696	4.147	0.852	781.537	829.46	0.996	51.941
JRF138	789	4.394	0.826	1022.23	1027.22	0.994	62.823
JRF139	774	3.228	0.59	858.106	922.152	0.996	60.296
JRF140	744	5.046	0.917	837	901.297	0.996	65.217
JRF141	667	4.287	0.824	816.02	817.155	0.996	59.336
JRF92	808	5.318	0.933	887.415	949.105	0.996	62.788
JRF94	680	5.232	0.929	824.222	830.191	0.996	58.156
JRF95	767	4.597	0.865	940.888	949.914	0.995	60.12
LSD01	1245	4.483	0.804	1678.01	1710.95	0.99	98.195
LSD02	1279	4.912	0.861	1513.69	1614.36	0.991	108.074
LSD09	1062	4.872	0.87	1435.08	1437.46	0.991	85.351
LSD10	1537	7.357	0.973	1874.8	1916.68	0.99	114.281
LSD11	1000	4.235	0.849	1176.95	1287.44	0.993	85.964
LSD12	1206	5.796	0.945	1593.98	1625.55	0.99	96.623
LSD14	1111	6.557	0.956	1245.64	1310.45	0.994	96.767
LSD16	600	3.666	0.745	824.642	756.914	0.996	49.389
LSD27	673	5.164	0.914	730.338	756.955	0.997	52.608
LSD30	2324	8.518	0.991	2997.04	2967.21	0.984	193.044
LSD45	561	2.91	0.615	752.032	751.281	0.995	44.363
LSD59	2229	8.002	0.981	2493.45	2570.83	0.988	202.361
LSD60	2210	7.656	0.982	2917.6	2992.45	0.982	174.764
PTB80	862	4.483	0.842	964.505	1026.37	0.995	59.903
PTB81	1204	4.84	0.874	1699.45	1683.38	0.989	108.941
PTB82	778	5.752	0.952	892.531	935.39	0.996	72.735
PTB84	768	5.338	0.937	862.533	919.101	0.996	80.052
PTB85	845	6.15	0.955	945.927	1003.17	0.996	77.925
PTB86	775	3.311	0.602	886.305	936.779	0.995	66.299
PTB87	1037	7.387	0.985	1233.29	1236.31	0.995	82.961
PTB88	673	5.526	0.93	732.554	753.601	0.997	52.962
PTB89	773	5.6	0.937	868.639	892.715	0.996	62.236
PTB90	633	5.432	0.941	717.876	745.604	0.997	51.653
PTB91	677	5.479	0.93	753.456	769.017	0.997	53.42
PTB92	994	2.617	0.458	1393.65	1403.7	0.991	85.681
PTB93	599	3.946	0.816	820.039	774.719	0.996	49.513
PTB94	1486	6.675	0.969	1897.54	1862.42	0.99	112.536
PTB95	635	5.663	0.954	720.634	740.552	0.997	51.63
PTB96	947	5.445	0.91	1031.62	1057.55	0.996	75.026
PTB97	670	5.643	0.946	835.17	840.537	0.996	65.28
PTB98	1135	7.295	0.983	1262.56	1287.28	0.995	80.094
PTB99	765	4.714	0.886	1013.27	982.318	0.994	56.195
SPD01	630	4.886	0.903	718.759	741.972	0.997	54.554
SPD02	333	3.667	0.735	405.549	442.906	0.998	37.168
SPD04	997	5.936	0.892	1262.65	1231.02	0.994	80.012
SPD07	1032	5.844	0.925	1144.77	1182.86	0.995	78.483
SPD08	932	6.151	0.959	1060.62	1094.86	0.995	81.26
SPD11	833	6.132	0.969	924	973.826	0.996	57.263
SPD13	934	6.24	0.971	1104.95	1133.09	0.994	65.329
SPD14	948	6.06	0.956	1039.93	1095.35	0.995	64.428
SPD15	1080	6.984	0.979	1278.79	1305.37	0.994	77.028
SPD18	792	4.708	0.884	909.639	975.191	0.995	61.626
SPD19	933	7.649	0.989	1126.1	1102.19	0.995	74.329
SPD20	944	6.469	0.971	1046.01	1103.41	0.995	72.296
SPD36	1404	6.061	0.962	1617.05	1668.37	0.991	118.422
SPD37	1094	5.227	0.889	1225	1301.16	0.994	124.867
SPD38	996	7.155	0.982	1070.43	1115.76	0.996	66.769
SPD39	873	5.132	0.86	1091.21	1077.04	0.994	67.784
SPD40	710	5.325	0.946	899.925	917.705	0.995	61.953
SPD41	595	4.413	0.878	833.407	818.379	0.995	55.198
SPD46	657	5.336	0.935	731.542	770.786	0.997	49.039
SPD47	826	5.66	0.944	939.39	985.071	0.995	57.012
SSD08	1665	5.059	0.83	1955.21	2139.02	0.988	125.996
SSD21	2495	5.987	0.815	3287.88	3299.52	0.98	169.726
SSD22	1702	6.513	0.965	2214.48	2255.96	0.986	122.266
SSD23	2057	7.643	0.983	2676.24	2699.81	0.984	146.074
SSD24	883	5.719	0.954	1011.77	1060.95	0.995	70.68
SSD25	990	5.701	0.918	1211.16	1203.24	0.994	79.884
SSD26	1022	6.574	0.974	1137.26	1184.14	0.995	79.191
SSD27	927	3.804	0.646	1303.59	1278.12	0.992	70.38
SSD28	1881	6.729	0.964	2131.02	2277.99	0.988	129.617
SSD29	2040	7.297	0.977	2377.41	2549.7	0.986	144.092
SSD30	1871	6.733	0.96	2159.71	2315.07	0.988	130.19
SSD33	1970	5.687	0.899	2701.22	2739.81	0.983	134.508
SSD51	1824	6.033	0.918	2131.67	2314.32	0.987	134.627
SSD52	1854	6.599	0.957	2615.08	2563.68	0.984	136.387
SSD53	1791	7.344	0.978	2045.12	2196.4	0.989	128.21
SSD54	2590	7.641	0.971	3386.3	3361.73	0.98	178.003
SSD55	904	6.237	0.967	998.5	1048.59	0.995	69.661
SSD59	1094	6.535	0.969	1208.62	1276.94	0.994	88.956
SXD22	1904	7.383	0.95	2297.12	2300.23	0.988	141.046
SXD23	1433	7.389	0.982	1639.07	1732.44	0.992	109.039
SXD24	1118	5.461	0.867	1251.93	1300.5	0.994	83.255
SXD26	2303	7.109	0.947	2635.28	2813.49	0.985	160.636
SXD27	2669	8.67	0.991	3490.58	3505.74	0.98	184.495
SXD28	1751	7.109	0.967	2257.34	2289.39	0.987	134.104
SXD29	1851	7.671	0.977	2153.64	2219.21	0.989	163.052
SXD30	1477	6.035	0.91	1718.63	1859.29	0.99	116.165
SXD50	1085	7.359	0.984	1184.13	1242.35	0.995	71.529
SXD51	755	6.099	0.95	895.652	900.955	0.996	59.37
SXD52	1052	6.654	0.954	1187.96	1225.6	0.995	69.195
SXD53	812	5.652	0.93	924.778	942.76	0.996	68.721
SXD54	746	6.478	0.971	828.284	877.402	0.996	75.3
SXD55	978	6.833	0.978	1084.11	1150.25	0.995	70.048
SXD56	968	6.853	0.97	1051.56	1090.11	0.996	64.96
SXD57	1034	6.438	0.966	1219.45	1247.11	0.994	96.347
SXD58	847	6.103	0.963	932.134	963.716	0.996	67.231
SXD59	1084	6.648	0.958	1183.05	1233.19	0.995	80.554
SXD60	947	5.699	0.937	1040.11	1112.06	0.995	71.098
ZSP01	893	5.369	0.908	983.517	1026.47	0.996	70.649
ZSP02	671	4.037	0.792	748.201	784.241	0.996	48.263
ZSP03	917	6.871	0.977	1011.52	1071.21	0.996	67.622
ZSP04	726	4.175	0.847	844.514	921.396	0.995	68.997
ZSP06	547	3.631	0.809	649.955	686.277	0.996	46.497
ZSP07	647	4.072	0.852	852.324	862.513	0.995	53.592
ZSP08	826	6.151	0.965	907.586	954.257	0.996	63.605
ZSP09	845	4.4	0.858	945.71	978.532	0.996	95.292
ZSP17	554	3.838	0.841	613.709	655.635	0.997	45.283
ZSP18	620	3.931	0.847	679.211	707.882	0.997	49.423
ZSP23	705	4.448	0.888	804.852	849.869	0.996	58.343
ZSP34	564	4.007	0.835	634.805	668.591	0.997	46.326
ZSP36	754	3.529	0.823	1049.11	1110.03	0.993	73.264
ZSP44	1320	5.822	0.931	1725.62	1733.93	0.99	103.775
ZSP45	1091	5.377	0.885	1216.17	1303.3	0.994	90.489
ZSP57	920	3.78	0.811	1080.92	1176.57	0.993	79.166

## Sheet: Table S3
Table S3. Family level abundance table and statistical table of significant difference of fecal microflora.
Family
Taxonomy	Dual-purpose Type Ducks(LM)		Egg Type Ducks(TL)		p-values	p-values (corrected)	Difference between means	95.0% lower CI	95.0% upper CI
	Mean rel. freq. (%)	Std. dev. (%)	Mean rel. freq. (%)	Std. dev. (%)
Lactobacillaceae	42.9426	25.1502	13.5932	12.0949	9.76996e-15	1.0747e-13	29.3494	22.9722	35.7267
Peptostreptococcaceae	2.4776	3.41508	9.90717	13.2947	8.25285e-07	2.26953e-06	-7.42957	-10.2476	-4.61153
Streptococcaceae	12.4864	10.5879	5.27758	6.95577	1.90292e-06	4.18641e-06	7.20878	4.36205	10.0555
Enterococcaceae	8.90155	8.57507	11.0111	10.4061	0.153178	0.168495	-2.10953	-5.01201	0.792958
Dermabacteraceae	0.543615	1.04268	5.67594	7.51501	2.2667e-09	1.24668e-08	-5.13232	-6.68135	-3.58329
Carnobacteriaceae	0.866606	4.00967	1.30334	2.12599	0.403346	0.403346	-0.436735	-1.46901	0.595537
Staphylococcaceae	1.08985	1.57774	3.31379	4.36379	1.07066e-05	1.96288e-05	-2.22394	-3.18335	-1.26453
unidentified_Chloroplast	0.163821	0.432195	1.76688	3.65988	5.23233e-05	8.22224e-05	-1.60306	-2.355	-0.851125
Bacteroidaceae	2.63313	6.19582	0.795984	1.74083	0.0167087	0.0204218	1.83715	0.341383	3.33291
Campylobacteraceae	0.690107	2.33984	2.16905	4.39858	0.00583774	0.0080269	-1.47894	-2.52385	-0.434029
Others	27.2047	19.4234	45.186	19.0878	1.59099e-08	5.83364e-08	-17.9813	-23.9325	-12.03

## Sheet: Table S4
Table S4. The core bacteria genera of fecal microbiome (genus abundance threshold > 0.1%).
Taxa	Dual-purpose Type Ducks(LM)		Egg Type Ducks(TL)		p-values	p-values (corrected)	Difference between means	95.0% lower CI	95.0% upper CI
	Mean rel. freq. (%)	Std. dev. (%)	Mean rel. freq. (%)	Std. dev. (%)
k__Bacteria;p__Actinobacteriota;c__Actinobacteria;o__Bifidobacteriales;f__Bifidobacteriaceae;g__Bifidobacterium;	0.218179	0.474356	0.202435	0.294462	0.804767	0.825945	0.0157441	-0.11015	0.141638
k__Bacteria;p__Actinobacteriota;c__Actinobacteria;o__Corynebacteriales;f__Corynebacteriaceae;g__Corynebacterium;	1.58677	2.81904	5.98137	5.88021	2.26541e-09	1.26216e-08	-4.39461	-5.75593	-3.03328
k__Bacteria;p__Actinobacteriota;c__Actinobacteria;o__Corynebacteriales;f__Dietziaceae;g__Dietzia;	0.242678	0.468584	1.08093	0.995209	2.83283e-11	5.52401e-10	-0.838248	-1.06771	-0.608782
k__Bacteria;p__Actinobacteriota;c__Actinobacteria;o__Micrococcales;f__Brevibacteriaceae;g__Brevibacterium;	0.62394	1.15935	4.63789	5.23294	6.96591e-11	5.43341e-10	-4.01395	-5.11218	-2.91572
k__Bacteria;p__Actinobacteriota;c__Actinobacteria;o__Micrococcales;f__Dermabacteraceae;g__Brachybacterium;	0.69794	1.42269	8.29149	11.0533	1.82651e-09	1.18723e-08	-7.59355	-9.86817	-5.31893
k__Bacteria;p__Actinobacteriota;c__Actinobacteria;o__Micrococcales;f__Microbacteriaceae;g__Leucobacter;	0.143513	0.234848	0.533263	0.550275	6.38478e-09	2.76674e-08	-0.38975	-0.514093	-0.265406
k__Bacteria;p__Actinobacteriota;c__Actinobacteria;o__Micrococcales;f__Micrococcaceae;g__Rothia;	0.138278	0.168148	0.38887	0.471656	4.59569e-06	1.4936e-05	-0.250592	-0.354083	-0.1471
k__Bacteria;p__Actinobacteriota;c__Coriobacteriia;o__Coriobacteriales;f__Atopobiaceae;g__Olsenella;	0.223846	0.589948	0.273849	0.715511	0.621574	0.673372	-0.0500028	-0.249628	0.149623
k__Bacteria;p__Bacteroidota;c__Bacteroidia;o__Bacteroidales;f__Bacteroidaceae;g__Bacteroides;	4.40401	10.2113	1.40474	3.4616	0.0190511	0.032304	2.99928	0.50437	5.49418
k__Bacteria;p__Campilobacterota;c__Campylobacteria;o__Campylobacterales;f__Campylobacteraceae;g__Campylobacter;	0.947172	2.88688	2.98772	5.72662	0.00311688	0.00607791	-2.04054	-3.38224	-0.698847
k__Bacteria;p__Cyanobacteria;c__Cyanobacteriia;o__Chloroplast;f__unidentified_Chloroplast;g__unidentified_Chloroplast;	0.228864	0.552393	2.41322	4.57885	1.22872e-05	3.42285e-05	-2.18436	-3.12545	-1.24326
k__Bacteria;p__Firmicutes;c__Bacilli;o__Bacillales;f__Bacillaceae;g__Bacillus;	0.277206	0.307275	2.207	2.91995	5.5179e-09	2.68998e-08	-1.9298	-2.52865	-1.33095
k__Bacteria;p__Firmicutes;c__Bacilli;o__Erysipelotrichales;f__Erysipelatoclostridiaceae;g__Erysipelatoclostridium;	0.668468	1.16166	1.73916	3.13555	0.00268025	0.0058072	-1.0707	-1.76253	-0.378865
k__Bacteria;p__Firmicutes;c__Bacilli;o__Erysipelotrichales;f__Erysipelotrichaceae;g__Faecalitalea;	0.30113	0.331253	0.654662	0.901758	0.000599212	0.00137466	-0.353531	-0.552246	-0.154817
k__Bacteria;p__Firmicutes;c__Bacilli;o__Erysipelotrichales;f__Erysipelotrichaceae;g__Solobacterium;	0.170878	0.270368	0.522882	1.18977	0.00623153	0.0110468	-0.352004	-0.602077	-0.10193
k__Bacteria;p__Firmicutes;c__Bacilli;o__Erysipelotrichales;f__Erysipelotrichaceae;g__Turicibacter;	0.912672	2.5943	1.72095	2.82897	0.056968	0.085452	-0.80828	-1.64079	0.024235
k__Bacteria;p__Firmicutes;c__Bacilli;o__Lactobacillales;f__Aerococcaceae;g__Aerosphaera;	0.19161	0.300355	0.754599	0.678247	3.30456e-11	4.29593e-10	-0.562989	-0.717358	-0.40862
k__Bacteria;p__Firmicutes;c__Bacilli;o__Lactobacillales;f__Carnobacteriaceae;g__Jeotgalibaca;	0.969556	4.46074	1.73419	2.88596	0.207583	0.252992	-0.764633	-1.95964	0.430377
k__Bacteria;p__Firmicutes;c__Bacilli;o__Lactobacillales;f__Enterococcaceae;g__Enterococcus;	10.6702	10.1167	14.3306	12.6655	0.0394658	0.0615667	-3.66044	-7.14221	-0.178666
k__Bacteria;p__Firmicutes;c__Bacilli;o__Lactobacillales;f__Lactobacillaceae;g__Lactobacillus;	49.6078	25.522	17.7414	14.1042	6.66134e-16	2.59792e-14	31.8664	25.2481	38.4846
k__Bacteria;p__Firmicutes;c__Bacilli;o__Lactobacillales;f__Streptococcaceae;g__Streptococcus;	15.033	11.5653	7.03833	8.09422	1.8595e-06	6.59279e-06	7.99464	4.83525	11.154
k__Bacteria;p__Firmicutes;c__Bacilli;o__Staphylococcales;f__Staphylococcaceae;g__Jeotgalicoccus;	0.390912	0.551426	1.55751	1.44763	4.57254e-11	4.45823e-10	-1.1666	-1.48736	-0.845834
k__Bacteria;p__Firmicutes;c__Bacilli;o__Staphylococcales;f__Staphylococcaceae;g__Staphylococcus;	0.224631	0.390639	0.372289	0.75169	0.102279	0.14246	-0.147658	-0.325132	0.0298157
k__Bacteria;p__Firmicutes;c__Clostridia;o__Christensenellales;f__Christensenellaceae;g__Christensenellaceae_R-7_group;	0.540235	2.10097	0.324865	0.412602	0.393919	0.451848	0.21537	-0.284902	0.715643
k__Bacteria;p__Firmicutes;c__Clostridia;o__Clostridiales;f__Clostridiaceae;g__Candidatus_Arthromitus;	0.227112	0.444794	1.69167	3.18009	2.39848e-05	5.8463e-05	-1.46455	-2.12018	-0.808932
k__Bacteria;p__Firmicutes;c__Clostridia;o__Clostridiales;f__Clostridiaceae;g__Clostridium_sensu_stricto_1;	2.22865	4.53348	0.586027	0.782637	0.00325026	0.00603619	1.64262	0.566395	2.71884
k__Bacteria;p__Firmicutes;c__Clostridia;o__Lachnospirales;f__Lachnospiraceae;g__Anaerosporobacter;	0.169795	0.442876	0.554149	1.5458	0.023135	0.0375943	-0.384354	-0.71508	-0.0536286
k__Bacteria;p__Firmicutes;c__Clostridia;o__Oscillospirales;f__Oscillospiraceae;g__UCG-005;	0.53498	1.37492	0.554508	1.01283	0.919358	0.919358	-0.0195273	-0.400435	0.36138
k__Bacteria;p__Firmicutes;c__Clostridia;o__Oscillospirales;f__Ruminococcaceae;g__Faecalibacterium;	0.26013	0.529334	0.297983	0.922575	0.738893	0.778834	-0.037853	-0.261771	0.186065
k__Bacteria;p__Firmicutes;c__Clostridia;o__Oscillospirales;f__Ruminococcaceae;g__Pygmaiobacter;	0.476478	1.90461	0.263004	0.483095	0.355882	0.420587	0.213474	-0.244062	0.67101
k__Bacteria;p__Firmicutes;c__Clostridia;o__Oscillospirales;f__Ruminococcaceae;g__Subdoligranulum;	0.870764	1.519	1.36143	2.59968	0.128649	0.173011	-0.490664	-1.12513	0.143801
k__Bacteria;p__Firmicutes;c__Clostridia;o__Peptostreptococcales-Tissierellales;f__Peptostreptococcaceae;g__Romboutsia;	2.68334	3.89426	12.3105	15.1724	3.44993e-08	1.34547e-07	-9.62712	-12.843	-6.41127
k__Bacteria;p__Firmicutes;c__Clostridia;o__Peptostreptococcales-Tissierellales;f__unidentified_Peptostreptococcales-Tissierellales;g__Parvimonas;	0.358062	0.515623	1.38577	2.05788	8.27651e-06	2.48295e-05	-1.0277	-1.46309	-0.592317
k__Bacteria;p__Firmicutes;c__Clostridia;o__Peptostreptococcales-Tissierellales;f__unidentified_Peptostreptococcales-Tissierellales;g__Peptoniphilus;	0.211501	0.301071	0.522605	0.587613	1.6928e-05	4.40129e-05	-0.311104	-0.449336	-0.172871
k__Bacteria;p__Fusobacteriota;c__Fusobacteriia;o__Fusobacteriales;f__Fusobacteriaceae;g__Fusobacterium;	0.432597	1.69563	0.152129	0.474168	0.176462	0.222	0.280468	-0.12878	0.689716
k__Bacteria;p__Proteobacteria;c__Gammaproteobacteria;o__Burkholderiales;f__Burkholderiaceae;g__Ralstonia;	0.795458	3.48066	0.521371	2.79165	0.584702	0.651525	0.274087	-0.71535	1.26352
k__Bacteria;p__Proteobacteria;c__Gammaproteobacteria;o__Enterobacterales;f__Enterobacteriaceae;g__Escherichia-Shigella;	0.465445	1.47627	0.16024	0.188069	0.0854001	0.123356	0.305205	-0.0435998	0.65401
k__Bacteria;p__Proteobacteria;c__Gammaproteobacteria;o__Pseudomonadales;f__Moraxellaceae;g__Acinetobacter;	0.215036	0.469681	0.50903	0.77285	0.00276271	0.00567082	-0.293994	-0.484971	-0.103018
k__Bacteria;p__Proteobacteria;c__Gammaproteobacteria;o__Pseudomonadales;f__Moraxellaceae;g__Psychrobacter;	0.657232	2.30713	0.23539	0.500435	0.131465	0.170905	0.421842	-0.129127	0.97281
